# Supplementary material for: Phylogenetic Revision of the Genus Aliivibrio: Intra- and Inter-Species Variance Among Clusters Suggest a Wider Diversity of Species
Source: Front Microbiol. 2021 Feb 18;12:626759. doi: 10.3389/fmicb.2021.626759 (PMC7930494; doi:10.3389/fmicb.2021.626759)
Supplement: Supplementary file 1 [file Data_Sheet_1.xlsx]

## Sheet: Supplementary Table 1
Supplementary Table 1. Bacterial strains included in this study and their current placement in NCBI taxonomy, study inferred clade affiliation, sampling origin and sequence data identifiers with references. Accession dentifiers represent gene locus tags in genomes or individual gene sequence loci.
Taxonomy				Sampling				Accession idetifiers						References
Genus	Species	Strain	Study inferrence	Host / Environment	Location	Collection date	Isolation source	16S rRNA	gapA	gyrB	pyrH	recA	rpoA	Povenance	Reference / publication	Additional sources
Aliivibrio	logei	Kch3	A. logei	Hypomesus olidus	Russia, Kamtsjatka, Kalagir		Intestine	LR813684	LR813866	LR813867	LR813868	LR813869	LR813870	This study	Khrulnova et al., 2016	genetika.ru
Aliivibrio	sp.	NML	A. salmonicida	Eleginus gracilis (Saffron cod)	Russia, Kamchatka, Estuary of Bolshaya river	2010	Intestine	LR813685	LR813896	LR813897	LR813898	LR813899	LR813900	This study	Khrulnova et al., 2016
Aliivibrio	logei	MR17-77	A. logei	Porifera indet	Norway, Barent Sea	May 2009	Body	LR813678	LR813881	LR813882	LR813883	LR813884	LR813885	This study	Purohit et al., 2013
Aliivibrio	sp.	R8-63	A. sp. "magnii"	Eurythenes gryllus (Amphipoda)	Norway, Barent Sea	May 2009	Body	LR813686	LR813906	LR813907	LR813908	LR813909	LR813910	This study	Purohit et al., 2013
Aliivibrio	salmonicida	R8-68	A. salmonicida	Eurythenes gryllus (Amphipoda)	Norway, Barent Sea	May 2009	Body	LR813693	LR813916	LR813917	LR813918	LR813919	LR813920	This study	Purohit et al., 2013
Aliivibrio	salmonicida	R8-70	A. salmonicida	Eurythenes gryllus (Amphipoda)	Norway, Barent Sea	May 2009	Body	LR813694	LR813921	LR813922	LR813923	LR813924	LR813925	This study	Purohit et al., 2013
Aliivibrio	finisterrensis	CMJ 11.1T (DSM:23419)	A. finisterrensis	Ruditapes philippinarum	Spain, Galicia, North-western coast	2005	Cultured Manila clam	LR813677	LR813861	LR813862	LR813863	LR813864	LR813865	This study	Beaz-Hidalgo et al., 2010
Aliivibrio	logei	SES03-5	A. logei	Gadus morhua	Norway, Barent Sea	May 2009	Intestine	LR813681	LR813931	LR813932	LR813933	LR813934	LR813935	This study	Purohit et al., 2013
Aliivibrio	logei	SES03-1	A. logei	Gadus morhua	Norway, Barent Sea	May 2009	Intestine	LR813683	LR813926	LR813927	LR813928	LR813929	LR813930	This study	Purohit et al., 2013
Aliivibrio	logei	MR17-66	A. logei	Styela rustica (Ascidiacea)	Norway, Barent Sea	May 2009	Body surface	LR813699	LR813876	LR813877	LR813878	LR813879	LR813880	This study	Purohit et al., 2013
Aliivibrio	logei	MR17-80	A. logei	Porifera indet	Norway, Barent Sea	May 2009	Body	LR813700	LR813886	LR813887	LR813888	LR813889	LR813890	This study	Purohit et al., 2013
Aliivibrio	sp.	R8-67	A. sp. "magnii"	Eurythenes gryllus (Amphipoda)	Norway, Barent Sea	May 2009	Body	LR813701	LR813911	LR813912	LR813913	LR813914	LR813915	This study	Purohit et al., 2013
Aliivibrio	salmonicida	B9-15	A. salmonicida	Dendrodoa aggregata (Ascidiacea)	Norway, Barent Sea	May 2009	Body	LR813702	LR813856	LR813857	LR813858	LR813859	LR813860	This study	Purohit et al., 2013
Aliivibrio	salmonicida	R5-43	A. salmonicida	Gersemia rubiformis (Soft coral)	Norway, Barent Sea	May 2009	Body	LR813703	LR813901	LR813902	LR813903	LR813904	LR813905	This study	Purohit et al., 2013
Aliivibrio	logei	584T (ATCC:29985)	A. logei	Mytilus edulis (Arctic mussel)			Gut	LR813682	LR813766	LR813767	LR813768	LR813769	LR813770	This study	Bang et al., 1978
Aliivibrio	salmonicida	574	A. salmonicida	Oncorhynchus mykiss	Norway	Jan. 2002	Diseased fish	LR813687	LR813761	LR813762	LR813763	LR813764	LR813765	This study
Aliivibrio	salmonicida	250	A. salmonicida	Salmo salar	Norway, Sætrelaks, 5950 Brekke	Spring 1987	Diseased fish	LR813688	LR813736	LR813737	LR813738	LR813739	LR813740	This study
Aliivibrio	salmonicida	12	A. salmonicida	Salmo salar	Norway, Fiskebøl, 8317 Strønstad	Fall 1982	Diseased fish	LR813689	LR813731	LR813732	LR813733	LR813734	LR813735	This study
Aliivibrio	salmonicida	378	A. salmonicida	Salmo salar	Norway, Tromsølaks, 9022 Krokelvdalen	Summer 1987	Diseased fish	LR813690	LR813746	LR813747	LR813748	LR813749	LR813750	This study
Aliivibrio	salmonicida	TEO	A. salmonicida	Salmo salar	Norway		Diseased fish	LR813691	LR813936	LR813937	LR813938	LR813939	LR813940	This study
Aliivibrio	salmonicida	289	A. salmonicida	Salmo salar	Norway, Alta laks, 9530 Kviby	Spring 1987	Diseased fish	LR813692	LR813741	LR813742	LR813743	LR813744	LR813745	This study
Aliivibrio	salmonicida	LFI-180	A. salmonicida	Salmo salar	Norway		Diseased fish	LR813695	LR813871	LR813872	LR813873	LR813874	LR813875	This study
Aliivibrio	salmonicida	N5541	A. salmonicida	Salmo salar	Norway		Diseased fish	LR813696	LR813891	LR813892	LR813893	LR813894	LR813895	This study
Aliivibrio	salmonicida	554	A. salmonicida	Salmo salar	Norway, Frøya Edelfisk A/S, 7270 Dylvik	Apr. 1994	Diseased fish	LR813697	LR813751	LR813752	LR813753	LR813754	LR813755	This study
Aliivibrio	salmonicida	561	A. salmonicida	Salmo salar	Norway		Diseased fish	LR813698	LR813756	LR813757	LR813758	LR813759	LR813760	This study
Aliivibrio	wodanis	Vw1	A. wodanis	Salmo salar	Norway, Saltfjellvik, Frei	Dec. 1989	Outbreak	LR813704	LR813941	LR813942	LR813943	LR813944	LR813945	This study
Aliivibrio	wodanis	Vw11	A. wodanis	Salmo salar	Norway, Svanøybukt	Apr. 2001	Outbreak	LR813705	LR813946	LR813947	LR813948	LR813949	LR813950	This study
Aliivibrio	wodanis	Vw35	A. wodanis	Salmo salar	Norway, VESO Vikan	Sep. 2006	Experiment with outbreak	LR813706	LR813971	LR813972	LR813973	LR813974	LR813975	This study
Aliivibrio	wodanis	Vw5	A. wodanis	Salmo salar	Norway, Straumen, Gratangsbotn	Jan. 1990	Outbreak	LR813707	LR813976	LR813977	LR813978	LR813979	LR813980	This study
Aliivibrio	wodanis	Vw12	A. wodanis	Salmo salar	Norway, Svanøybukt	Apr. 1988	Vaccination experiments	LR813708	LR813951	LR813952	LR813953	LR813954	LR813955	This study
Aliivibrio	wodanis	Vw7	A. wodanis	Salmo salar	Norway, Halsanaustan	Jan. 2002	Outbreak	LR813709	LR813981	LR813982	LR813983	LR813984	LR813985	This study
Aliivibrio	wodanis	Vw27	A. wodanis	Salmo salar	Norway, Buksevika, Flekkefjord	Apr. 2006	Outbreak	LR813710	LR813961	LR813962	LR813963	LR813964	LR813965	This study
Aliivibrio	wodanis	Vw130426	A. wodanis	Salmo salar	Norway, Hammerfest, Husfjord	Apr. 2013	Outbreak	LR813711	LR813956	LR813957	LR813958	LR813959	LR813960	This study
Aliivibrio	wodanis	Vw8	A. wodanis	Salmo salar	Norway, Bogen, Frei	Apr. 2002	Outbreak	LR813712	LR813986	LR813987	LR813988	LR813989	LR813990	This study
Aliivibrio	wodanis	Vw29	A. wodanis	Salmo salar	Norway, Knivskjeneset, Gjemnes	28 Jun. 1905	Outbreak	LR813713	LR813966	LR813967	LR813968	LR813969	LR813970	This study
Aliivibrio	wodanis	VwK7F1	A. wodanis	Salmo salar	Norway, Solbergstrand, Frogn	Apr. 2013	Experiment with outbreak	LR813714	LR813991	LR813992	LR813993	LR813994	LR813995	This study
Aliivibrio	wodanis	A.H1309/1.3	A. wodanis	Salmo salar	Norway, Finnmark, Husfjorden	Sep. 2013	Ulcer	LR813715	LR813781	LR813782	LR813783	LR813784	LR813785	This study
Aliivibrio	wodanis	A.H1309/5II	A. wodanis	Salmo salar	Norway, Finnmark, Husfjorden	Sep. 2013	Ulcer	LR813716	LR813806	LR813807	LR813808	LR813809	LR813810	This study
Aliivibrio	wodanis	A.H1309/4.3	A. wodanis	Salmo salar	Norway, Finnmark, Husfjorden	Sep. 2013	Ulcer	LR813717	LR813791	LR813792	LR813793	LR813794	LR813795	This study
Aliivibrio	sp.	A.H130426-2	A. sp. "bragi"	Salmo salar	Norway, Finnmark, Husfjorden	Sep. 2013	Head kidney	LR813719	LR813776	LR813777	LR813778	LR813779	LR813780	This study
Aliivibrio	sp.	A.H1309/4.1	A. sp. "friggae"	Salmo salar	Norway, Finnmark, Husfjorden	Sep. 2013	Head kidney	LR813720	LR813786	LR813787	LR813788	LR813789	LR813790	This study
Aliivibrio	wodanis	A.H1309/4.4	A. wodanis	Salmo salar	Norway, Finnmark, Husfjorden	Sep. 2013	Skin ulcer	LR813722	LR813796	LR813797	LR813798	LR813799	LR813800	This study
Aliivibrio	wodanis	A.H1309/5.2	A. wodanis	Salmo salar	Norway, Finnmark, Husfjorden	Sep. 2013	Skin ulcer	LR813723	LR813801	LR813802	LR813803	LR813804	LR813805	This study
Aliivibrio	wodanis	A.Hdes 10	A. wodanis	Salmo salar	Norway, Finnmark, Husfjorden	Sep. 2013	Skin ulcer	LR813725	LR813811	LR813812	LR813813	LR813814	LR813815	This study
Aliivibrio	wodanis	A.Hdes 12	A. wodanis	Salmo salar	Norway, Finnmark, Husfjorden	Sep. 2013	Skin ulcer	LR813727	LR813821	LR813822	LR813823	LR813824	LR813825	This study
Aliivibrio	wodanis	A.Hdes 19	A. wodanis	Salmo salar	Norway, Finnmark, Husfjorden	Sep. 2013	Skin ulcer	LR813728	LR813826	LR813827	LR813828	LR813829	LR813830	This study
Aliivibrio	wodanis	A.Hdes 20-1	A. wodanis	Salmo salar	Norway, Finnmark, Husfjorden	Sep. 2013	Skin ulcer	LR813729	LR813831	LR813832	LR813833	LR813834	LR813835	This study
Aliivibrio	logei	A.Hdes 11	A. logei	Salmo salar	Norway, Finnmark, Husfjorden	Sep. 2013	Skin ulcer	LR813726	LR813816	LR813817	LR813818	LR813819	LR813820	This study
Aliivibrio	sp.	A.Hdes 3	A. sp. "bragi"	Salmo salar	Norway, Finnmark, Husfjorden	Des. 2013	Skin ulcer	LR813724	LR813836	LR813837	LR813838	LR813839	LR813840	This study
Aliivibrio	sp.	a7vep-8	A. sp. "thrudae"	Cyclopterus lumpus	Norway, Troms, Kraknes	Aug. 2014	Challenge experiment	LR813679	LR813846	LR813847	LR813848	LR813849	LR813850	This study
Aliivibrio	sp.	a7vep-10	A. sp. "thrudae"	Cyclopterus lumpus	Norway, Troms, Kraknes	Aug. 2014	Challenge experiment	LR813680	LR813841	LR813842	LR813843	LR813844	LR813845	This study
Aliivibrio	sp.	appey-12	A. sp. appey-12	Salmo salar	Norway, Smøla, Flatøya	Feb. 2016	Gills	LR813721	LR813851	LR813852	LR813853	LR813854	LR813855	This study
Aliivibrio	sp.	2208-14	A. sp. "thrudae"	Cyclopterus lumpus	Norway, Kraknes, Troms	Aug. 2014	Challenge experiment	LR813718	LR813771	LR813772	LR813773	LR813774	LR813775	This study
Aliivibrio	fischeri	ES114	A. fischeri	Squid: Euprymna scolopes	USA, Hawaii, Kaneohe bay	Mar. 1988	Light organ	VF_R0001	VF_0913	VF_0012	VF_1960	VF_0535	VF_0262	Public	Ruby et al., 2005
Aliivibrio	fischeri	MJ11	A. fischeri	Fish: Monocentris japonicus	USA, California	1991	Light organ	VFMJ11_RS08690	VFMJ11_RS11845	VFMJ11_RS07160	VFMJ11_RS17510	VFMJ11_RS09785	VFMJ11_RS08335	Public	Mandel et al., 2009
Aliivibrio	fischeri	5LC	A. fischeri	Fish: Sparus aurata	Portugal	8 Apr. 2013	From larvae at 34 days	BN1537_RS14180	BN1537_RS02790	BN1537_RS06545	BN1537_RS11720	BN1537_RS08390	BN1537_RS14850	Public	Califano et al., 2015
Aliivibrio	fischeri	KB2B1	A. fischeri	Squid	USA, Hawaii	Oct. 2007	-	A7U78_RS15080	A7U78_RS09170	A7U78_RS10400	A7U78_RS02280	A7U78_RS14950	A7U78_RS13510	Public	Bongrand et al., 2016
Aliivibrio	fischeri	ES213	A. fischeri	Squid	USA, Hawaii	Oct. 2007	-	A7U73_RS18055	A7U73_RS00790	A7U73_RS19985	A7U73_RS05190	A7U73_RS18005	A7U73_RS17180	Public	Bongrand et al., 2016
Aliivibrio	fischeri	KB1A98	A. fischeri	Squid	USA, Hawaii	Oct. 2007	-	A7U75_RS15600	A7U75_RS01310	A7U75_RS07450	A7U75_RS09420	A7U75_RS06840	A7U75_RS02605	Public	Bongrand et al., 2016
Aliivibrio	fischeri	Mb11B1	A. fischeri	Squid	USA, Hawaii	Oct. 2007	-	A7U64_RS17520	A7U64_RS12085	A7U64_RS01390	A7U64_RS14220	A7U64_RS18200	A7U64_RS19080	Public	Bongrand et al., 2016
Aliivibrio	fischeri	MB13B1	A. fischeri	Squid	USA, Hawaii	Oct. 2007	-	A7U65_RS17425	A7U65_RS19085	A7U65_RS16660	A7U65_RS14610	A7U65_RS12760	A7U65_RS00355	Public	Bongrand et al., 2016
Aliivibrio	fischeri	MB13B2	A. fischeri	Squid	USA, Hawaii	Oct. 2007	-	A7U71_RS16930	A7U71_RS11405	A7U71_RS18105	A7U71_RS08895	A7U71_RS02910	A7U71_RS15435	Public	Bongrand et al., 2016
Aliivibrio	fischeri	MB15A4	A. fischeri	Squid	USA, Hawaii	Oct. 2007	-	A7U74_RS13515	A7U74_RS00805	A7U74_RS14775	A7U74_RS10745	A7U74_RS01625	A7U74_RS16810	Public	Bongrand et al., 2016
Aliivibrio	fischeri	MB13B3	A. fischeri	Squid	USA, Hawaii	Oct. 2007	-	A7U80_RS12850	A7U80_RS00790	A7U80_RS18930	A7U80_RS01875	A7U80_RS12830	A7U80_RS04610	Public	Bongrand et al., 2016
Aliivibrio	fischeri	MB15A5	A. fischeri	Squid	USA, Hawaii	Oct. 2007	-	A7U81_RS15200	A7U81_RS06630	A7U81_RS16270	A7U81_RS01135	A7U81_RS14590	A7U81_RS02955	Public	Bongrand et al., 2016
Aliivibrio	fischeri	VLS2	A. fischeri	Squid	USA, Hawaii	Oct. 2007	-	A7U63_RS15275	A7U63_RS08940	A7U63_RS17365	A7U63_RS11255	A7U63_RS15245	A7U63_RS02335	Public	Bongrand et al., 2016
Aliivibrio	fischeri	VCW2E2	A. fischeri	Squid	USA, Hawaii	2003	Derived from ES114	AB192_RS05995	AB192_RS12770	AB192_RS10405	AB192_RS06905	AB192_RS15910	AB192_RS17585	Public	Foxall et al., 2015
Aliivibrio	fischeri	MB14A3	A. fischeri	Squid	USA, Hawaii	Oct. 2007	-	A7U79_RS15335	A7U79_RS07585	A7U79_RS15875	A7U79_RS12185	A7U79_RS13995	A7U79_RS10355	Public	Bongrand et al., 2016
Aliivibrio	fischeri	KB4B5	A. fischeri	Squid	USA, Hawaii	Oct. 2007	-	A7U72_RS18740	A7U72_RS18520	A7U72_RS01550	A7U72_RS12885	A7U72_RS15300	A7U72_RS14760	Public	Bongrand et al., 2016
Aliivibrio	fischeri	5F97	A. fischeri	Filtered Seawater	USA, Massachusetts	6 Sept. 2006	-	A6E13_RS18875	A6E13_RS00105	A6E13_RS14975	A6E13_RS19815	A6E13_RS04300	A6E13_RS13625	Public	Hehemann et al., 2016
Aliivibrio	fischeri	5F33	A. fischeri	Filtered Seawater	USA, Massachusetts	6 Sept. 2006	-	A6E12_RS15975	A6E12_RS11585	A6E12_RS03945	A6E12_RS15450	A6E12_RS13850	A6E12_RS12485	Public	Hehemann et al., 2016
Aliivibrio	fischeri	5F306	A. fischeri	Filtered Seawater	USA, Massachusetts	6 Sept. 2006	-	A6E11_RS16805	A6E11_RS12080	A6E11_RS16495	A6E11_RS09070	A6E11_RS08670	A6E11_RS03920	Public	Hehemann et al., 2016
Aliivibrio	fischeri	5F23	A. fischeri	Filtered Seawater	USA, Massachusetts	6 Sept. 2006	-	A6E10_RS18835	A6E10_RS13525	A6E10_RS07250	A6E10_RS18110	A6E10_RS19075	A6E10_RS10200	Public	Hehemann et al., 2016
Aliivibrio	fischeri	5F146	A. fischeri	Filtered Seawater	USA, Massachusetts	6 Sept. 2006	-	A6E09_RS13465	A6E09_RS03165	A6E09_RS06985	A6E09_RS00860	A6E09_RS13655	A6E09_RS06575	Public	Hehemann et al., 2016
Aliivibrio	fischeri	FF227	A. fischeri	Filtered Seawater	USA, Massachusetts	6 Sept. 2006	-	A6E02_RS06325	A6E02_RS17725	A6E02_RS09060	A6E02_RS03670	A6E02_RS18100	A6E02_RS15480	Public	Hehemann et al., 2016
Aliivibrio	fischeri	ZF73	A. fischeri	Filtered Seawater	USA, Massachusetts	6 Sept. 2006	-	A6D99_RS11395	A6D99_RS07880	A6D99_RS04700	A6D99_RS17410	A6D99_RS18475	A6D99_RS16060	Public	Hehemann et al., 2016
Aliivibrio	fischeri	ZF47	A. fischeri	Filtered Seawater	USA, Massachusetts	6 Sept. 2006	-	A6D98_RS10770	A6D98_RS06095	A6D98_RS08540	A6D98_RS16295	A6D98_RS19560	A6D98_RS15935	Public	Hehemann et al., 2016
Aliivibrio	fischeri	ZF25	A. fischeri	Filtered Seawater	USA, Massachusetts	6 Sept. 2006	-	BEI46_RS15340	BEI46_RS02735	BEI46_RS05750	BEI46_RS16200	BEI46_RS14915	BEI46_RS14070	Public	Hehemann et al., 2016
Aliivibrio	fischeri	5F7	A. fischeri	Filtered Seawater	USA, Massachusetts	6 Sept. 2006	-	BEI47_RS11610	BEI47_RS16590	BEI47_RS18155	BEI47_RS00355	BEI47_RS06365	BEI47_RS11780	Public	Hehemann et al., 2016
Aliivibrio	fischeri	ATCC 7744T	A. fischeri	Seawater	Unknown	-	-	NR_115204	EF415488	AY455874	EF415528	JF509753	EF415578	Public	Ast et al., 2004
Aliivibrio	fischeri	etasm.1.1	A. fischeri	Squid: Euprymna tasmanica	-	-	Light organ	EF667055	EU185843	EF380252	EF380231	EF380240	EF380246	Public	Urbanczyk et al., 2007
Aliivibrio	fischeri	lpeal.1.1	A. fischeri	Squid: Loligo pealei	USA, Massachusetts, Woods Hole	-	From accessory nidamental gland	EF667054	EU185844	EF380253	EF380232	EF380241	EF380247	Public	Urbanczyk et al., 2007
Aliivibrio	fischeri	SR7	A. fischeri	Squid: Sepiola robusta	France, Banyuls-sur-Mer, Laboratorie Arago	Jul. 1995	Bobtail squids	EU185819	EU185846	EU185872	EU185900	EU185928	EU185951	Public	Fidopiastis et al., 1998
Aliivibrio	logei	5S-186	A. logei	Filtered seawater	USA, Massachusetts, Plum island	Apr. 2006	Surface seawater	A1Q5_RS11430	A1Q5_RS10325	A1Q5_RS11290	A1Q5_RS03230	A1Q5_RS10190	A1Q5_RS17715	Public	Cordero et al., 2012
Aliivibrio	logei	1S159	A. logei	Filtered Seawater	USA, Massachusetts	28 Apr. 2006	-	A6E04_RS00005	A6E04_RS07945	A6E04_RS16650	A6E04_RS12770	A6E04_RS14170	A6E04_RS17515	Public	Hehemann et al., 2016
Aliivibrio	logei	WHSW1	A. logei	Seawater	USA, Massachusetts, Woods Hole	-	-	EU185820	EU185848	EU185873	EU185901	EU185929	EU185952	Public	Ast et al., 2009
Aliivibrio	logei	WHSW18	A. logei	Seawater	USA, Massachusetts, Woods Hole	-	-	EU185822	EU185850	EU185880	EU185908	EU185931	EU185954	Public	Ast et al., 2009
Aliivibrio	logei	WHSW9	A. logei	Seawater	USA, Massachusetts, Woods Hole	-	-	EU185821	EU185849	EU185876	EU185904	EU185930	EU185953	Public	Ast et al., 2009
Aliivibrio	logei	KCh1	A. logei	Freshwater sculpin Cottida sp.	Russia, Sea of Okhotsk, Levashov Cape, Kamchatka peninsula	-	Intestine	FJ858206	JF342802	JF342803	JF342806	JF342804	JF342805	Public	Manukhov et al., 2011
Aliivibrio	salmonicida	LFI1238	A. salmonicida	Gadus morhua	Norway, Hammerfest	-	Diseased fish	VSAL_RS00545	VSAL_RS09725	VSAL_RS00160	VSAL_RS12675	VSAL_RS03540	VSAL_RS02000	Public	Hjerde et al., 2008
Aliivibrio	salmonicida	VS1	A. salmonicida	-	-	-	Diseased fish	EU185823	EU185851	EU185881	EU185909	EU185932	EU185955	Public	Ast et al., 2009
Aliivibrio	salmonicida	VS224	A. salmonicida	Salmo salar	Norway	1987	Status: diseased	EIJ81_RS02315	EIJ81_RS10950	EIJ81_RS01900	EIJ81_RS13665	EIJ81_RS04740	EIJ81_RS03200	Public	Ast et al., 2009
Aliivibrio	sp.	1S128	A. sp. "vili"	Filtered Seawater	USA, Massachusetts	28 Apr. 2006	-	A6E03_RS18260	A6E03_RS12080	A6E03_RS17260	A6E03_RS03790	A6E03_RS15300	A6E03_RS19510	Public	Hehemann et al., 2016
Aliivibrio	sp.	1S165	A. sp. "vili"	Filtered Seawater	USA, Massachusetts	28 Apr. 2006	-	A6E05_RS11050	A6E05_RS02730	A6E05_RS19195	A6E05_RS15675	A6E05_RS17935	A6E05_RS06610	Public	Hehemann et al., 2016
Aliivibrio	sp.	1S175	A. sp. "vili"	Filtered Seawater	USA, Massachusetts	6 Sept. 2006	-	A6E06_RS00695	A6E06_RS02780	A6E06_RS01725	A6E06_RS17130	A6E06_RS04655	A6E06_RS14785	Public	Hehemann et al., 2016
Aliivibrio	thorii	MdR7	A. sp. "thorii"	Seawater	USA, California, Marina del Rey	-	Costal seawater	AY292945	EU185868	EU185897	EU185925	EU185948	EU185971	Public	Nishiguchi et al., 2003
Aliivibrio	thorii	SA5	A. sp. "thorii"	Sepiola affinis	France, Banyuls-sur-Mer, Laboratorie Arago	Jul. 1995	Light organ	EU185840	EU185869	EU185898	EU185926	EU185949	EU185972	Public	Ast et al., 2009
Aliivibrio	thorii	SA6	A. sp. "thorii"	Sepiola affinis	France, Banyuls-sur-Mer, Laboratorie Arago	Jul. 1995	Light organ	EU185841	EU185870	EU185899	EU185927	EU185950	EU185973	Public	Ast et al., 2009
Aliivibrio	wodanis	06/09/0139	A. wodanis	Salmo salar	Norway, Kvangardsnes, Volda	Mar. 2006	Outbreak	AWOD_RS02225	AWOD_RS04685	AWOD_RS00060	AWOD_RS10725	AWOD_RS02660	AWOD_RS12490	Public	Hjerde et al., 2015
Aliivibrio	wodanis	ATCC BAA-104T	A. wodanis	Salmo salar	Norway	1988	Status: winter ulcer disease	EU257757	EU185853	EF380257	EU118246	EF380244	EF380250	Public	Lunder et al., 2000
Aliivibrio	sp.	ATCC 15382	A. sp. "friggae"	Gadus macrocephalus	USA, Washington, Port Orchard	Before 1970	Skin	EU185825	EU185854	EU185883	EU185911	EU185934	EU185957	Public	Ast et al., 2009
Aliivibrio	sp.	EL58	A. sp. "friggae"	Eunicella labiata	Portugal, Faro	2 Feb. 2015	-	ED622_RS18540	ED622_RS15295	ED622_RS08325	ED622_RS12110	ED622_RS19690	ED622_RS05065	Public	Raimundo et al., 2018
Aliivibrio	sp.	SA12	A. sp. "friggae"	Sepiola affinis	France, Banyuls-sur-Mer, Laboratorie Arago	Jul. 1995	Bobtail squids	EU185826	EU185855	EU185884	EU185912	EU185935	EU185958	Public	Ast et al., 2009
Aliivibrio	sp.	SR6	A. sp. "friggae"	Sepiola robusta	France, Banyuls-sur-Mer, Laboratorie Arago	Jul. 1995	Bobtail squids	EU185827	EU185856	EU185885	EU185913	EU185936	EU185959	Public	Ast et al., 2009
Aliivibrio	sifiae	H1-1T	A. sifiae	Seawater	Japan, Harumi Pier, Tokyo Bay	2007	Surface seawater	NR_112824	AB464977	AB464968	AB464972	AB464996	AB465000	Public	Yoshizawa et al., 2010
Aliivibrio	sifiae	H1-2	A. sifiae	Seawater	Japan, Harumi Pier, Tokyo Bay	2007	Surface seawater	AB464965	AB464978	AB464969	AB464973	AB464997	AB465001	Public	Yoshizawa et al., 2010
Aliivibrio	sifiae	Y-1 (ATCC 33715)	A. sifiae	Seawater	USA, California, San Diego	-	-	EU185828	EU185857	EU185886	EU185914	EU185937	EU185960	Public	Ast et al., 2009
Aliivibrio	wodanis	CL1	A. sifiae	Seawater	Chile, Estacion las Cruces	12 Apr. 2013	Shore	ATB65_RS20550	ATB65_RS00820	ATB65_RS15620	ATB65_RS12265	ATB65_RS13225	ATB65_RS18120	Public	Kan et al., 2016	ENA Assembly: GCA_001557785
Aliivibrio	wodanis	CL3	A. sifiae	Seawater	Chile, Estacion las Cruces	12 Apr. 2013	Shore	ATB66_RS20300	ATB66_RS00795	ATB66_RS15335	ATB66_RS06840	ATB66_RS12845	ATB66_RS18340	Public	Kan et al., 2016	ENA Assembly: GCA_001557835
Aliivibrio	wodanis	CL4	A. sifiae	Seawater	Chile, Buchupureo	29 Jan. 2013	Shore	ATB67_RS21045	ATB67_RS14030	ATB67_RS13210	ATB67_RS09670	ATB67_RS10645	ATB67_RS18430	Public	Kan et al., 2016	ENA Assembly: GCA_001557865
Aliivibrio	wodanis	CL5	A. sifiae	Seawater	Chile, Buchupureo	29 Jan. 2013	Shore	ATB68_RS20990	ATB68_RS14445	ATB68_RS13625	ATB68_RS11845	ATB68_RS08535	ATB68_RS18890	Public	Kan et al., 2016	ENA Assembly: GCA_001557915
Aliivibrio	wodanis	CL6	A. sifiae	Seawater	Chile, Cachagua	20 Aug. 2013	Shore	ATB69_RS21030	ATB69_RS10495	ATB69_RS14085	ATB69_RS03495	ATB69_RS12940	ATB69_RS17805	Public	Kan et al., 2016	ENA Assembly: GCA_001557935
Aliivibrio	wodanis	CL7	A. sifiae	Seawater	Chile, Cachagua	20 Aug. 2013	Shore	ATB70_RS20595	ATB70_RS00820	ATB70_RS16185	ATB70_RS06910	ATB70_RS10630	ATB70_RS18825	Public	Kan et al., 2016	ENA Assembly: GCA_001557995
Aliivibrio	sifiae	cann.1.1	A. sifiae	Seawater	USA, Oregon, Cannon Beach	-	-	EU185829	EU185858	EU185887	EU185915	EU185938	EU185961	Public	Ast et al., 2009
Aliivibrio	sifiae	cann.1.2	A. sifiae	Seawater	USA, Oregon, Cannon Beach	-	-	EU185830	EU185859	EU185888	EU185916	EU185939	EU185962	Public	Ast et al., 2009
Aliivibrio	sifiae	cann.1.3	A. sifiae	Seawater	USA, Oregon, Cannon Beach	-	-	EU185831	EU185860	EU185889	EU185917	EU185940	EU185963	Public	Ast et al., 2009
Aliivibrio	sifiae	cann.1.4	A. sifiae	Seawater	USA, Oregon, Cannon Beach	-	-	EU185832	EU185861	EU185890	EU185918	EU185941	EU185964	Public	Ast et al., 2009
Aliivibrio	sifiae	cann.2.1	A. sifiae	Seawater	USA, Oregon, Cannon Beach	-	-	EU185833	EU185862	EU185891	EU185919	EU185942	EU185965	Public	Ast et al., 2009
Aliivibrio	sifiae	cann.2.2	A. sifiae	Seawater	USA, Oregon, Cannon Beach	-	-	EU185834	EU185863	EU185892	EU185920	EU185943	EU185966	Public	Ast et al., 2009
Aliivibrio	sifiae	cann.2.3	A. sifiae	Seawater	USA, Oregon, Cannon Beach	-	-	EU185835	EU185864	EU185893	EU185921	EU185944	EU185967	Public	Ast et al., 2009
Aliivibrio	sifiae	cann.2.4	A. sifiae	Seawater	USA, Oregon, Cannon Beach	-	-	EU185836	EU185865	EU185894	EU185922	EU185945	EU185968	Public	Ast et al., 2009
Aliivibrio	sifiae	cann.2.5	A. sifiae	Seawater	USA, Oregon, Cannon Beach	-	-	EU185837	EU185866	EU185895	EU185923	EU185946	EU185969	Public	Ast et al., 2009
Aliivibrio	sifiae	cann.2.6	A. sifiae	Seawater	USA, Oregon, Cannon Beach	-	-	EU185838	EU185867	EU185896	EU185924	EU185947	EU185970	Public	Ast et al., 2009
Aliivibrio	finisterrensis	LC2-088	A. finisterrensis	Seawater	Japan	-	-	AB464966	AB464979	AB464970	AB464974	AB464998	AB465002	Public
Aliivibrio	finisterrensis	A37	A. finisterrensis	Salmo salar	Australia, Tasmania	2016	Hind gut digesta	ERW50_RS19645	ERW50_RS11315	ERW50_RS14610	ERW50_RS06720	ERW50_RS02175	ERW50_RS13850	Public		NCBI Reference Sequence: NZ_SEZL01000027.1
Aliivibrio	finisterrensis	A33	A. finisterrensis	Salmo salar	Australia, Tasmania	2016	Hind gut digesta	ERW54_RS19070	ERW54_RS00765	ERW54_RS14420	ERW54_RS05180	ERW54_RS06505	ERW54_RS15100	Public		NCBI Reference Sequence: NZ_SEZQ01000019.1
Aliivibrio	finisterrensis	A26	A. finisterrensis	Salmo salar	Australia, Tasmania	2016	Hind gut digesta	ERW56_RS19570	ERW56_RS11900	ERW56_RS12515	ERW56_RS07300	ERW56_RS01455	ERW56_RS13965	Public		NCBI Reference Sequence: NZ_SEZM01000027.1
Aliivibrio	finisterrensis	A9	A. finisterrensis	Salmo salar	Australia, Tasmania	2016	Hind gut digesta	ERW52_RS20520	ERW52_RS13160	ERW52_RS14435	ERW52_RS08220	ERW52_RS03320	ERW52_RS15785	Public		NCBI Reference Sequence: NZ_SEZP01000028.1
Aliivibrio	finisterrensis	A32	A. finisterrensis	Salmo salar	Australia, Tasmania	2016	Hind gut digesta	ERW49_RS19185	ERW49_RS06045	ERW49_RS11030	ERW49_RS00180	ERW49_RS09070	ERW49_RS15275	Public		NCBI Reference Sequence: NZ_SEZJ01000015.1
Aliivibrio	finisterrensis	A4	A. finisterrensis	Salmo salar	Australia, Tasmania	2016	Hind gut digesta	ERW51_RS18600	ERW51_RS00765	ERW51_RS13200	ERW51_RS05175	ERW51_RS07390	ERW51_RS14390	Public		NCBI Reference Sequence: NZ_SEZR01000018.1
Aliivibrio	finisterrensis	A15	A. finisterrensis	Salmo salar	Australia, Tasmania	2016	Hind gut digesta	ERW55_RS19660	ERW55_RS12120	ERW55_RS12715	ERW55_RS07395	ERW55_RS01455	ERW55_RS14040	Public		NCBI Reference Sequence: NZ_SEZO01000026.1
Aliivibrio	finisterrensis	A2	A. finisterrensis	Salmo salar	Australia, Tasmania	2016	Hind gut digesta	ERW48_RS19170	ERW48_RS00775	ERW48_RS13260	ERW48_RS05190	ERW48_RS06330	ERW48_RS13940	Public		NCBI Reference Sequence: NZ_SEZS01000018.1
Aliivibrio	finisterrensis	A21	A. finisterrensis	Salmo salar	Australia, Tasmania	2016	Hind gut digesta	ERW53_RS20565	ERW53_RS11335	ERW53_RS12625	ERW53_RS07470	ERW53_RS00965	ERW53_RS14880	Public		NCBI Reference Sequence: NZ_SEZN01000029.1
Aliivibrio	finisterrensis	A46	A. finisterrensis	Salmo salar	Australia, Tasmania	2016	Hind gut digesta	ERW57_RS19370	ERW57_RS10895	ERW57_RS11870	ERW57_RS07920	ERW57_RS02930	ERW57_RS13465	Public		NCBI Reference Sequence: NZ_SEZK01000024.1
Photobacterium	angustum	ATCC 25915T	P. angustum	Seawater	USA, Hawaii	1971	-	CTN01_RS22445	CTN01_RS15965	CTN01_RS20445	CTN01_RS19185	CTN01_RS19370	CTN01_RS11520	Public	Bjornsdottir-Butler et al., 2016
Photobacterium	angustum	ATCC 33975	P. angustum	Seawater	USA, Hawaii	1971	-	CTN03_RS22430	CTN03_RS01660	CTN03_RS20750	CTN03_RS20190	CTN03_RS13345	CTN03_RS15425	Public	Bjornsdottir-Butler et al., 2016
Photobacterium	angustum	ATCC 33977	P. angustum	Seawater	USA, Hawaii	1971	-	CTM95_RS21750	CTM95_RS06400	CTM95_RS17100	CTM95_RS16155	CTM95_RS07420	CTM95_RS20990	Public	Bjornsdottir-Butler et al., 2016
Photobacterium	angustum	S14	P. angustum	Seawater	Australia, Sydney, Botany Bay	Jun. 1981	Depth 1m	VAS14_RS00910	VAS14_RS13825	VAS14_RS21560	VAS14_RS20175	VAS14_RS19710	VAS14_RS18420	Public	Lauro et al., 2009
Vibrio	cholerae	N16961	V. cholerae	Homo sapiens	Bangladesh	1971	Fecal	VCr001	VC2000	VC0015	VC2258	VC0543	VC2571	Public	Heidelberg et al., 2000
Vibrio	cholerae	692-79	V. cholerae	Water	USA, Louisiana	1979	-	BFX21_RS06745	BFX21_RS08710	BFX21_RS01835	BFX21_RS10135	BFX21_RS16370	BFX21_RS13290	Public	Bernardy et al., 2016
Vibrio	cholerae	Env-390	V. cholerae	Environmental	Haiti	Sept. 2012	-	AP033_RS06570	AP033_RS12425	AP033_RS17130	AP033_RS13980	AP033_RS05730	AP033_RS15490	Public	Azarian et al., 2014
Vibrio	cholerae	FORC_055	V. cholerae	Cuttlefish	South Korea, Jeollanam-do	8 Jul. 2014	-	FORC55_RS00250	FORC55_RS04600	FORC55_RS00020	FORC55_RS03265	FORC55_RS11980	FORC55_RS01725	Public	Dorman et al., 2019
Photorhabdus	luminescens	TT01	P. luminescens	Heterorhabditis bacteriophora	Trinidad and Tobago	-	Symbiont with H. bacteriophora	PluTT01m_RS00325	PluTT01m_RS13160	PluTT01m_RS00020	PluTT01m_RS03460	PluTT01m_RS06390	PluTT01m_RS24165	Public	Zamora-Lagos et al., 2018

## Sheet: Supplementary Table 3
Supplementary Table 3. Inter-species sequence identity marix based on the 16S rRNA gene between Aliivibrio clades. On average the sequence identity was calculated to 98.777%.
	Clade	1	2	3	4	5	6	7	8	9	10	11	12	13	14	15	16
1	A. finisterrensis
2	A. fischeri	98.610
3	A. logei	98.380	97.994
4	A. salmonicida	98.457	98.100	99.866
5	A. sifiae	98.641	98.292	99.309	99.397
6	Aliivibrio sp. “vili”	98.118	97.736	99.069	99.060	99.137
7	Aliivibrio sp. “thrudae”	98.538	98.111	99.615	99.660	99.433	99.230
8	Aliivibrio sp. “bragi”	98.033	97.479	98.720	98.805	98.861	99.745	98.975
9	Aliivibrio sp. appey-12	98.458	98.077	99.667	99.740	99.501	99.320	99.910	99.065
10	Aliivibrio sp. “magnii”	97.948	97.566	98.805	98.890	98.953	99.830	99.060	99.745	99.150
11	Aliivibrio sp. "friggae"	98.095	97.730	99.101	99.128	99.191	99.248	99.264	98.993	99.350	99.078
12	Aliivibrio sp. "thorii"	98.383	98.400	98.268	98.323	98.656	98.093	98.403	97.895	98.463	97.923	98.155
13	A. wodanis	98.497	98.103	98.914	99.008	99.306	98.818	99.179	98.562	99.160	98.647	98.808	98.416
14	P. angustum	96.358	96.198	96.270	96.275	96.567	96.550	96.415	96.640	96.370	96.730	96.263	96.040	97.072
15	P. luminescens	91.137	91.288	91.335	91.370	91.207	91.120	91.370	91.460	91.370	91.120	90.708	90.180	90.780	90.045
16	V. cholerae	95.360	95.625	94.796	94.770	94.926	94.940	94.600	95.113	94.600	95.110	94.758	94.988	95.375	95.883	90.478
